# Supplementary material for: Using relative survival measures for cross-sectional and longitudinal benchmarks of countries, states, and districts: the BenchRelSurv- and BenchRelSurvPlot-macros
Source: BMC Public Health. 2013 Jan 14;13:34. doi: 10.1186/1471-2458-13-34 (PMC3602052; doi:10.1186/1471-2458-13-34)
Supplement: Additional file 1 — Cross-sectional benchmark for new malignant breast cancer cases from SEER-17 (1999–2003) registers with BenchRelSurv and BenchRelSurvPlot. [file 1471-2458-13-34-S1.sas]

/*===============================================================================================================

Version 1.0, 2013/01/13

Reference: Jacke CO, Reinhard I, Albert US (2012): Using relative survival measures for cross-sectional 
and longitudinal benchmarks of countries, states and districts. BMC Public Health, Vol(No):pp.

Programmed by CO Jacke. Email: christian.jacke@zi-mannheim.de 
See also for the lastest version: http://sourceforge.net/projects/benchrelsurv/

For details, please refer to the Technical Report.
===============================================================================================================

The program expects at least two data sources. One for the reference object, one for the benchmark object.
If there are more than two benchmark objects, the macro BenchRelSurv has to be executed several times.

As stated in this example, the obtained results have to be merged in one file to be plotted by the macro
BenchRelSurvPlot.

===============================================================================================================*/

DM OUTPUT "CLEAR TEXT";
DM LOG "CLEAR TEXT";
LIBNAME relsurv "C:\temp";
options fmtsearch=(work relsurv) orientation=landscape pageno=1;
goptions reset=all device=sasemf;
 
TITLE "Benchmarking Relative Survival";

%macro BenchRelSurv(refdata=,				
refgroup=, 					 
refyear=, 					 
refid=,						 
refstage=, 					 
refnpstage=, 				 
refN=, 					     
refrelsurv=, 			
benchdata=,				
benchgroup=, 			
benchyear=,
benchid=,	
benchstage=,      		
benchnpstage=, 			
benchN=, 				
benchrelsurv=,
DataOut=
);

*Informats and formats;
proc format library=work;
	value stage
	    0 = "Stage 0"
	    1 = "Stage 1"
	    2 = "Stage 2"
		3 = "Stage 3"
		4 = "Stage 4"
		5 = "Unknown"
		6 = "Total"
	;
	value groupid
		1= "SEER 17"
		2= "San Francisco-Oakland"
		3= "Conneticut"
		4= "Detroit (Metropolitan)"
		5= "Hawaii"
		6= "Iowa"
		7= "New Mexico"
		8= "Seattle (Puget Sound)"
		9= "Utah"
		10= "Atlanta"
		11= "San Jose-Monterey"
		12= "Los Angeles"
		13= "Alaska Natives"
		14= "Rural Georgia"
		15= "California excl. SF/SJM/LA"
		16= "Kentucky"
		17= "Lousiana"
		18= "New Jersey"
	;
run;

* Reference object: Clip format;
data &refdata;
	set &refdata;
	format &refstage stage.;
run;

* Benchmark objects: Clip format;
data &benchdata;
	set &benchdata;
	format &benchstage stage.;
run;

/*-----------------------------------------------------------------------------------
	Descriptives 
-----------------------------------------------------------------------------------*/

* Reference DataSet;	
proc freq data=&refdata;
	table &refyear*&refstage / missing;
	weight &refnpstage;
	title 'Reference object: Stage by Number of Persons';
run;
proc freq data=&refdata;
	table &refyear*&refstage /norow nocol nopercent missing;
	weight &refrelsurv;
	title 'Reference object: Stage by Relative Survival';
run;

* Benchmark DataSet;	
proc freq data=&benchdata;
	table &benchyear*&benchstage / missing;
	weight &benchnpstage;
	title 'Benchmark object: Stage by Number of Persons';
run;
proc tabulate data=&benchdata noseps;
	class &benchid &benchyear &benchgroup &benchstage;
	var &benchrelsurv;
	tables &benchyear*&benchgroup,&benchstage*(n='Values');
	weight &benchrelsurv;
	title 'Benchmark object: Stage by Relative Survival';
	ods output table=work.tab;
run;

proc freq data=tab;
	tables n/missing;
	title 'Number of Non-Missing and Missing Values';
run;

/*-----------------------------------------------------------------------------------
	Extended Standardized Screening Index (eSSI)
-----------------------------------------------------------------------------------*/

* Benchmark objects;
data work.bsi(where=(&benchstage <5));
	set &benchdata;

* Relative distribution (perc) * number of patients per stage = weight;
	perc = &benchnpstage / &benchN;
	weight= &benchstage * perc;
	id = round(&benchid);
run;

proc sort data=work.bsi; by id; run;

data work.bsis;
	set work.bsi;
	by id;

* Sum up after initialisation;
	if first.id=1 then SIobs=0;
		SIobs	+ weight;
	if last.id=1 then output;
	keep id SIobs &benchgroup &benchyear;
run;

* Reference;
data work.rsi(where=(&refstage <5));
	set &refdata;

* Relative distribution (perc) * number of patients per stage = weight;
	perc = &refnpstage / &refN ;
	weight= &refstage * perc;
	id = round(&refid);
run;

data work.rsis;
	set work.rsi;
	by id;

* Sum up after initialisation;
	if first.id=1 then SIexp=0;
		SIexp	+ weight;
	if last.id=1 then output;
	keep id SIexp ;
run;

* Save reference in macro variable ;
data _null_;
	set work.rsis;
	call symput('SIexp', SIexp) ;
run;

* Calc eSSI ;
data work.eSSI;
	set work.bsis ;
	eSSI = SIobs / &SIexp ;
run;

/*-----------------------------------------------------------------------------------
	Standardized Case Mix Index (SCI)
-----------------------------------------------------------------------------------*/

* Benchmark objects;
data work.bcm(where=(&benchstage <5));
	set &benchdata;

* Absolute distribution * weighted by relative survival ;
		weight= &benchnpstage * &benchrelsurv;
		id = round(&benchid);
run;

proc sort data=work.bcm; by id; run;

data work.bcmi;
	set work.bcm;
	by id;

* Sum up after initialisation;
	if first.id=1 then cm=0;
		cm	+ weight;
	if last.id=1 then output;
	keep id cm &benchN &benchgroup &benchyear;
run;

data work.bcmi;
	set work.bcmi;
	CMobs = cm / &benchN;
	keep &benchyear id &benchgroup CMobs;
run;

* Reference;
data work.rcm(where=(&refstage<5));
	set &refdata;

* Absolute distribution * weighted by relative survival ;
	weight= &refnpstage * &refrelsurv;
	id = round(&refid);
run;

proc sort data=work.rcm; by id; run;

data work.rcmi;
	set work.rcm;
	by id;

* Sum up after initialisation;
	if first.id=1 then cm=0;
		cm + weight;
	if last.id=1 then output;
	keep id cm &refgroup &refN;
run;

data work.rcmi;
	set work.rcmi;
	CMexp = cm / &refN;
	keep id &refgroup CMexp;
run;

* Save reference in macro variable ;
 data _null_;
	set work.rcmi;
	call symput('CMexp', CMexp) ;
run;

* Calc SCI ;
data work.SCI;
	set work.bcmi;
	by id;
	SCI = CMobs / &CMexp;
run;

/*-----------------------------------------------------------------------------------
	Standardized Work-Up Index (SWI)
-----------------------------------------------------------------------------------*/

* Reference ;
* Save reference in macro variables ;
data work.rwu;
	set &refdata (where=(&refstage <5));

	if &refstage = 0 then call symput('rexp0',&refrelsurv);
	if &refstage = 1 then call symput('rexp1',&refrelsurv);
	if &refstage = 2 then call symput('rexp2',&refrelsurv);
	if &refstage = 3 then call symput('rexp3',&refrelsurv);
	if &refstage = 4 then call symput('rexp4',&refrelsurv);
	id= round(&refid);
run;

proc sort data=work.rwu; by id; run;

* Benchmark objects;
data work.bwu;
	set &benchdata (where=(&benchstage<5));
	id = round(&benchid);

* Division of relative survival rates by stage ;
	if &benchstage= 0 then wi= &benchrelsurv / &rexp0;
	if &benchstage= 1 then wi= &benchrelsurv / &rexp1;
	if &benchstage= 2 then wi= &benchrelsurv / &rexp2;
	if &benchstage= 3 then wi= &benchrelsurv / &rexp3;
	if &benchstage= 4 then wi= &benchrelsurv / &rexp4;
	keep id &benchid &benchgroup wi &benchyear;
run;

proc sort data=work.bwu; by id; run;

* Number of defined stages (cells);
data work.bwa;
	set work.bwu;
	by id;
	i=n(id);
	if first.id=1 then count=0;
		count+i;
	if last.id=1 then output;
	keep id count;
run;

* Sum up after initialisation;
data work.bwi;
	set work.bwu;
	by id;

	if first.id=1 then wii=0;
		wii	+ wi;
	if last.id=1 then output;
	keep id wii &benchgroup &benchyear;
run;

data work.bwi;
	merge work.bwi work.bwa;
	by id;
run;

* Calc SWI;
data work.swi;
	set work.bwi;
	swi = wii / count;
	keep id &benchgroup swi;
run;

/*-----------------------------------------------------------------------------------
	Standardized Treament Index (STI)
-----------------------------------------------------------------------------------*/

* Reference;
data work.rti;
	set &RefData (where=(&refstage=6));

	if &refstage = 6 then call symput('rexp6',&refrelsurv);
run;

* Benchmarking objects;
data work.bti;
	set &BenchData (where=(&Benchstage =6));
	id = round(&benchid);

* Division of overall relative survival rate;
	if &benchstage= 6 then ti = &benchrelsurv / &rexp6;
	keep id &benchid &benchgroup ti &Benchyear;
run;

proc sort data=work.bti; by id; run;
proc sort data=work.sci; by id; run;

* Integration of SCI;
data work.sti;
	merge work.bti work.sci(keep= id sci);
	by id;

* Calc STI; 
	sti = ti *(1/sci) ;   
run;

/*-----------------------------------------------------------------------------------
	Overall Performance Evaluation (OPE)
	Relative Overall Performance Index (ROPI)
-----------------------------------------------------------------------------------*/

proc sort data=work.eSSI; by id; run;
proc sort data=work.SCI;  by id; run;
proc sort data=work.SWI;  by id; run;
proc sort data=work.STI;  by id; run;

data &DataOut;
	merge work.eSSI work.SCI work.SWI work.STI;
	by id;
	keep id &benchid &benchgroup eSSI SCI SWI STI OPE ROPI;
	ope= SCI*SWI*STI;
	ropi= (1/eSSI)*SWI*STI;
	format id groupid.;
run;

proc print data=&DataOut;
 var id eSSI SCI SWI STI OPE ROPI &Benchgroup;
run;

proc datasets;
	delete 	rsi rsis bsi bsis eSSI 
			bcm bcmi rcm rcmi sci
			rwu bwu bwi SWI
			rti bti STI;
run;quit;
%mend;

/*-----------------------------------------------------------------------
	Data
-----------------------------------------------------------------------*/

*Reference: SEER 1999-2003;
data aaaReference;
	input aaaGroup $ aaaYear $ aaaId aaaStage aaaNum aaaTotal aaaRelSurv;
	datalines;
	SEER17	1999-2003	1	0	167		191771	93.6
	SEER17	1999-2003	1	1	83081	191771	100.
	SEER17	1999-2003	1	2	72195	191771	90.2
	SEER17	1999-2003	1	3	12617	191771	61.3
	SEER17	1999-2003	1	4	8449	191771	22.5
	SEER17	1999-2003	1	5	15262	191771	77.3
	SEER17	1999-2003	1	6	191771	191771	89.1
	;
run;

*Benchmarkobjekte: SEER Registers;
data bbbObjects;
	input group $ calyear $ idgroup stage Num Total relsurv;
	datalines;
SEER17	1999-2003		1	0	167		191771	93.6
SEER17	1999-2003		1	1	83081	191771	100.0
SEER17	1999-2003		1	2	72195	191771	90.2
SEER17	1999-2003		1	3	12617	191771	61.3
SEER17	1999-2003		1	4	8449	191771	22.5
SEER17	1999-2003		1	5	15262	191771	77.3
SEER17	1999-2003		1	6	191771	191771	89.1
SFO	1999-2003			2	0	4		12746	94.2
SFO	1999-2003			2	1	5907	12746	100.0
SFO	1999-2003			2	2	4724	12746	91.6
SFO	1999-2003			2	3	775		12746	65.3
SFO	1999-2003			2	4	559		12746	24.9
SFO	1999-2003			2	5	777		12746	81.2
SFO	1999-2003			2	6	12746	12746	91.1
Con	1999-2003			3	0	14		11995	82.5
Con	1999-2003			3	1	5631	11995	100.0
Con	1999-2003			3	2	4307	11995	90.7
Con	1999-2003			3	3	621		11995	67.7
Con	1999-2003			3	4	522		11995	21.0
Con	1999-2003			3	5	900		11995	79.8
Con	1999-2003			3	6	11995	11995	90.9
Det	1999-2003			4	0	5		12284	70.4
Det	1999-2003			4	1	5149	12284	100.0
Det	1999-2003			4	2	4585	12284	89.3
Det	1999-2003			4	3	942		12284	56.9
Det	1999-2003			4	4	642		12284	22.6
Det	1999-2003			4	5	961		12284	73.7
Det	1999-2003			4	6	12284	12284	87.0
Haw	1999-2003			5	0	6		3718	85.0
Haw	1999-2003			5	1	1956	3718	99.9
Haw	1999-2003			5	2	1341	3718	90.7
Haw	1999-2003			5	3	161		3718	67.7
Haw	1999-2003			5	4	134		3718	13.8
Haw	1999-2003			5	5	120		3718	65.9
Haw	1999-2003			5	6	3718	3718	91.1
Iowa	1999-2003		6	0	12		9352	100.0
Iowa	1999-2003		6	1	4293	9352	100.0
Iowa	1999-2003		6	2	3250	9352	90.3
Iowa	1999-2003		6	3	513		9352	61.9
Iowa	1999-2003		6	4	384		9352	24.3
Iowa	1999-2003		6	5	900		9352	79.0
Iowa	1999-2003		6	6	9352	9352	90.5
NewMex	1999-2003		7	0	10		4739	100.0
NewMex	1999-2003		7	1	1948	4739	100.0
NewMex	1999-2003		7	2	1728	4739	90.1
NewMex	1999-2003		7	3	308		4739	56.6
NewMex	1999-2003		7	4	216		4739	25.3
NewMex	1999-2003		7	5	529		4739	76.5
NewMex	1999-2003		7	6	4739	4739	88.6
Seattle	1999-2003		8	0	7		13100	77.5
Seattle	1999-2003		8	1	6186	13100	100.0
Seattle	1999-2003		8	2	4747	13100	92.5
Seattle	1999-2003		8	3	678		13100	68.2
Seattle	1999-2003		8	4	477		13100	27.0
Seattle	1999-2003		8	5	1005	13100	81.2
Seattle	1999-2003		8	6	13100	13100	92.6
Utah	1999-2003		9	0	1		4428	100.0
Utah	1999-2003		9	1	1847	4428	100.0
Utah	1999-2003		9	2	1683	4428	90.0
Utah	1999-2003		9	3	317		4428	62.1
Utah	1999-2003		9	4	170		4428	23.6
Utah	1999-2003		9	5	410		4428	70.0
Utah	1999-2003		9	6	4428	4428	88.8
Atl	1999-2003			10	0	2		7500	100.0
Atl	1999-2003			10	1	3247	7500	100.0
Atl	1999-2003			10	2	2904	7500	88.5
Atl	1999-2003			10	3	516		7500	57.5
Atl	1999-2003			10	4	344		7500	20.7
Atl	1999-2003			10	5	487		7500	74.8
Atl	1999-2003			10	6	7500	7500	87.6
SanJMont	1999-2003	11	0	2		6317	58.4
SanJMont	1999-2003	11	1	2940	6317	100.0
SanJMont	1999-2003	11	2	2392	6317	92.5
SanJMont	1999-2003	11	3	335		6317	70.7
SanJMont	1999-2003	11	4	239		6317	28.0
SanJMont	1999-2003	11	5	409		6317	77.7
SanJMont	1999-2003	11	6	6317	6317	92.6
LA	1999-2003			12	0	33		23222	98.9
LA	1999-2003			12	1	9551	23222	100.0
LA	1999-2003			12	2	9403	23222	90.4
LA	1999-2003			12	3	1903	23222	62.0
LA	1999-2003			12	4	998		23222	21.8
LA	1999-2003			12	5	1334	23222	72.5
LA	1999-2003			12	6	23222	23222	88.7
Alaska	1999-2003		13	0	0		215	0
Alaska	1999-2003		13	1	103		215	88.0
Alaska	1999-2003		13	2	76		215	84.6
Alaska	1999-2003		13	3	14		215	43.8
Alaska	1999-2003		13	4	8		215	50.6
Alaska	1999-2003		13	5	14		215	68.4
Alaska	1999-2003		13	6	215		215	81.4
RurGeorgia	1999-2003	14	0	0		333	0
RurGeorgia	1999-2003	14	1	123		333	100.0
RurGeorgia	1999-2003	14	2	128		333	83.0
RurGeorgia	1999-2003	14	3	19		333	58.6
RurGeorgia	1999-2003	14	4	14		333	15.0
RurGeorgia	1999-2003	14	5	49		333	77.1
RurGeorgia	1999-2003	14	6	333		333	84.7
CA	1999-2003			15	0	47		39967	88.9
CA	1999-2003			15	1	17685	39967	100.0
CA	1999-2003			15	2	15282	39967	90.8
CA	1999-2003			15	3	2540	39967	61.5
CA	1999-2003			15	4	1527	39967	24.1
CA	1999-2003			15	5	2886	39967	75.9
CA	1999-2003			15	6	39967	39967	89.8
Ken	1999-2003			16	0	11		9792	65.5
Ken	1999-2003			16	1	3948	9792	100.0
Ken	1999-2003			16	2	3585	9792	86.5
Ken	1999-2003			16	3	639		9792	54.5
Ken	1999-2003			16	4	426		9792	17.1
Ken	1999-2003			16	5	1183	9792	80.2
Ken	1999-2003			16	6	9792	9792	86.3
Lous	1999-2003		17	0	6		10081	100.0
Lous	1999-2003		17	1	3940	10081	98.0
Lous	1999-2003		17	2	4189	10081	85.5
Lous	1999-2003		17	3	784		10081	52.1
Lous	1999-2003		17	4	555		10081	20.6
Lous	1999-2003		17	5	607		10081	71.0
Lous	1999-2003		17	6	10081	10081	83.4
Njers	1999-2003		18	0	7		21982	100.0
Njers	1999-2003		18	1	8627	21982	100.0
Njers	1999-2003		18	2	7871	21982	90.6
Njers	1999-2003		18	3	1552	21982	62.1
Njers	1999-2003		18	4	1234	21982	20.2
Njers	1999-2003		18	5	2691	21982	81.0
Njers	1999-2003		18	6	21982	21982	87.9
;
run;

%BenchRelSurv(
refdata=work.aaaReference, 			
refgroup=aaaGroup, 			
refyear=aaaYear,
refid=aaaId,	
refstage=aaaStage, 			
refnpstage=aaaNum, 			
refN=aaaTotal, 				
refrelsurv=aaaRelSurv, 	
benchdata=bbbObjects,			
benchgroup=Group, 			
benchyear=calYear,
benchid=idgroup,	
benchstage=stage,      		
benchnpstage=Num, 			
benchN=Total, 				
benchrelsurv=relsurv,
DataOut=CrossSectional	
);

ods rtf file= "%sysfunc(pathname(relsurv))\CrossSectional.rtf";
proc print data=work.CrossSectional;
	var id eSSI sci swi sti ope ropi group;
run;
ods rtf close;

*Graph;
%macro BenchRelSurvPlot(DataIn=,
Libname=,
Index=,
Title=,
Id=,
BenchGroup=,
ReferenceObject=,
CrossSectional=
);

%if &CrossSectional=Yes %then %do;
	goptions reset=all;
	ods html path="%sysfunc(pathname(&Libname))"
		gpath="%sysfunc(pathname(&Libname))"
		image_dpi = 300
		file="&Index..htm"
		style=statistical;

	ods rtf file="%sysfunc(pathname(&Libname))\&Index..rtf";
	ods listing close;
	ods graphics on /imagefmt=jpeg imagename = "&Index.";

	proc sgplot data=&DataIn;
		format &Id groupid.;
		dot &Id / response=&Index legendlabel="&Index" name="series1";
		refline 1 /axis=X TRANSPARENCY=0.25 LINEATTRS=(THICKNESS=2) 
			legendlabel="Reference-Object: &ReferenceObject"
			name="ref1";
		xaxis discreteorder=data display=all label='&Title' ;
		yaxis label='Benchmarkobject' ;

		keylegend "series1" "ref1" / location=outside position=bottom; 
	run;
	ods graphics off;
	ods rtf close;
	ods html close;
%end;
%if &CrossSectional=No %then %do;
	goptions reset=all;
	ods html path="%sysfunc(pathname(&Libname))"
		gpath="%sysfunc(pathname(&Libname))"
		image_dpi = 300
		file="&Index..htm"
		style=statistical;

	ods rtf file="%sysfunc(pathname(&Libname))\&Index..rtf";
	ods listing close;
	ods graphics on /imagefmt=jpeg imagename = "&Index.";

	proc sgplot data=&DataIn;
		format &Id groupid.;
		series Y=&Index X=&Id /group=&BenchGroup  markers legendlabel="&Index" name="series1";
		refline 1 /axis=Y TRANSPARENCY=0.25 LINEATTRS=(THICKNESS=2) 
			legendlabel="Reference-Object: &ReferenceObject"
			name="ref1";
		xaxis discreteorder=data display=all
		label='Benchmarkobject';
		yaxis label='&Title';

		keylegend "series1" "ref1" / location=outside position=bottom; 
	run;
	ods graphics off;
	ods rtf close;
	ods html close;
%end;
%mend;

*Extended Standardized Screening Index;
%BenchRelSurvPlot(
DataIn=CrossSectional,
Libname=relsurv,
Index=eSSI,
Title=Extended Standardized Screening Index,
Id=idgroup,
BenchGroup=group,
ReferenceObject=SEER17 (1999-2003),
CrossSectional=Yes
);

*Standardized Case-Mix Index;
%BenchRelSurvPlot(
DataIn=CrossSectional,
Libname=relsurv,
Index=SCI,
Title=Standardized Case-Mix Index,
Id=idgroup,
BenchGroup=group,
ReferenceObject=SEER17 (1999-2003),
CrossSectional=Yes
);

*Standardized Work-Up Index;
%BenchRelSurvPlot(
DataIn=CrossSectional,
Libname=relsurv,
Index=SWI,
Title=Standardized Work-Up Index,
Id=idgroup,
BenchGroup=group,
ReferenceObject=SEER17 (1999-2003),
CrossSectional=Yes
);

*Standardized Treatment Index;
%BenchRelSurvPlot(
DataIn=CrossSectional,
Libname=relsurv,
Index=STI,
Title=Standardized Treatment Index,
Id=idgroup,
BenchGroup=group,
ReferenceObject=SEER17 (1999-2003),
CrossSectional=Yes
);

*Overall Performance Evaluation;
%BenchRelSurvPlot(
DataIn=CrossSectional,
Libname=relsurv,
Index=OPE,
Title=Overall Performance Evaluation,
Id=idgroup,
BenchGroup=group,
ReferenceObject=SEER17 (1999-2003),
CrossSectional=Yes
);

*Overall Performance Index;
%BenchRelSurvPlot(
DataIn=CrossSectional,
Libname=relsurv,
Index=ropi,
Title=Relative Overall Performance Index,
Id=idgroup,
BenchGroup=group,
ReferenceObject=SEER17 (1999-2003),
CrossSectional=Yes
);
