# Supplementary material for: Using relative survival measures for cross-sectional and longitudinal benchmarks of countries, states, and districts: the BenchRelSurv- and BenchRelSurvPlot-macros
Source: BMC Public Health. 2013 Jan 14;13:34. doi: 10.1186/1471-2458-13-34 (PMC3602052; doi:10.1186/1471-2458-13-34)
Supplement: Additional file 2 — Longitudinal benchmark for new malignant breast cancer cases from SEER-17 (1990–2003), Norway (1969–2003) with BenchRelSurv and BenchRelSurvPlot. [file 1471-2458-13-34-S2.sas]

/*===============================================================================================================

Version 1.0, 2013/01/13

Reference: Jacke CO, Reinhard I, Albert US (2012): Using relative survival measures for cross-sectional 
and longitudinal benchmarks of countries, states and districts. BMC Public Health, Vol(No):pp.

Programmed by CO Jacke. Email: christian.jacke@zi-mannheim.de 
See also for the lastest version: http://sourceforge.net/projects/benchrelsurv/

For details, please refer to the Technical Report.
===============================================================================================================

The program expects at least two data sources. One for the reference object, one for the benchmark object.
If there are more than two benchmark objects, the macro BenchRelSurv has to be executed several times.

As stated in this example, the obtained results have to be merged in one file to be plotted by the macro
BenchRelSurvPlot.

===============================================================================================================*/

DM OUTPUT "CLEAR TEXT";
DM LOG "CLEAR TEXT";
LIBNAME relsurv "C:\temp";
options fmtsearch=(work relsurv) orientation=landscape pageno=1;
goptions reset=all device=sasemf;
 
TITLE "Benchmarking Relative Survival";

*Informats and formats;
proc format library=work;
value stage
	    0 = "Stage 0"
	    1 = "Stage 1"
	    2 = "Stage 2"
		3 = "Stage 3"
		4 = "Stage 4"
		5 = "Unknown"
		6 = "Total"
	;
value groupid
	0	 ='1950 '
	1	 ='1951 '
	2	 ='1952 '
	3	 ='1953 '
	4	 ='1954 '
	5	 ='1955 '
	6	 ='1956 '
	7	 ='1957 '
	8	 ='1958 '
	9	 ='1959 '
	10	 ='1960 '
	11	 ='1961 '
	12	 ='1962 '
	13	 ='1963 '
	14	 ='1964 '
	15	 ='1965 '
	16	 ='1966 '
	17	 ='1967 '
	18	 ='1968 '
	19	 ='1969 '
	20	 ='1970 '
	21	 ='1971 '
	22	 ='1972 '
	23	 ='1973 '
	24	 ='1974 '
	25	 ='1975 '
	26	 ='1976 '
	27	 ='1977 '
	28	 ='1978 '
	29	 ='1979 '
	30	 ='1980 '
	31	 ='1981 '
	32	 ='1982 '
	33	 ='1983 '
	34	 ='1984 '
	35	 ='1985 '
	36	 ='1986 '
	37	 ='1987 '
	38	 ='1988 '
	39	 ='1989 '
	40	 ='1990 '
	41	 ='1991 '
	42	 ='1992 '
	43	 ='1993 '
	44	 ='1994 '
	45	 ='1995 '
	46	 ='1996 '
	47	 ='1997 '
	48	 ='1998 '
	49	 ='1999 '
	50	 ='2000 '
	51	 ='2001 '
	52	 ='2002 '
	53	 ='2003 '
	54	 ='2004 '
	55	 ='2005 '
	56	 ='2006 '
	57	 ='2007 '
	58	 ='2008 '
	59	 ='2009 '
	60	 ='2010 '
	61	 ='2011 '
	62	 ='2012 '
	63	 ='2013 '
	64	 ='2014 '
	65	 ='2015 '
	66	 ='2016 '
	67	 ='2017 '
	68	 ='2018 '
	69	 ='2019 '
	70	 ='2020 '
;
run;

%macro BenchRelSurv(refdata=, 				
refgroup=, 				
refyear=, 				
refid=,
refstage=, 				
refnpstage=, 			
refN=, 					
refrelsurv=, 			
benchdata=,				
benchgroup=, 			
benchyear=,
benchid=,	
benchstage=,      		
benchnpstage=, 			
benchN=, 				
benchrelsurv=,
DataOut=
);

* Reference object: Clip format;
data &refdata;
	set &refdata;
	format &refstage stage.;
run;

* Benchmark objects: Clip format;
data &benchdata;
	set &benchdata;
	format &benchstage stage.;
run;

/*-----------------------------------------------------------------------------------
	Descriptives 
-----------------------------------------------------------------------------------*/

* Reference DataSet;	
proc freq data=&refdata;
	table &refyear*&refstage / missing;
	weight &refnpstage;
	title 'Reference object: Stage by Number of Persons';
run;
proc freq data=&refdata;
	table &refyear*&refstage /norow nocol nopercent missing;
	weight &refrelsurv;
	title 'Reference object: Stage by Relative Survival';
run;

* Benchmark DataSet;	
proc freq data=&benchdata;
	table &benchyear*&benchstage / missing;
	weight &benchnpstage;
	title 'Benchmark object: Stage by Number of Persons';
run;
proc tabulate data=&benchdata noseps;
	class &benchid &benchyear &benchgroup &benchstage;
	var &benchrelsurv;
	tables &benchyear*&benchgroup,&benchstage*(n='Values');
	weight &benchrelsurv;
	title 'Benchmark object: Stage by Relative Survival';
	ods output table=work.tab;
run;

proc freq data=tab;
	tables n/missing;
	title 'Number of Non-Missing and Missing Values';
run;

/*-----------------------------------------------------------------------------------
	Extended Standardized Screening Index (eSSI)
-----------------------------------------------------------------------------------*/

* Benchmark objects;
data work.bsi(where=(&benchstage <5));
	set &benchdata;

* Relative distribution (perc) * number of patients per stage = weight;
	perc = &benchnpstage / &benchN;
	weight= &benchstage * perc;
	id = round(&benchid);
run;

proc sort data=work.bsi; by id; run;

data work.bsis;
	set work.bsi;
	by id;

* Sum up after initialisation;
	if first.id=1 then SIobs=0;
		SIobs	+ weight;
	if last.id=1 then output;
	keep id SIobs &benchgroup &benchyear;
run;

* Reference;
data work.rsi(where=(&refstage <5));
	set &refdata;

* Relative distribution (perc) * number of patients per stage = weight;
	perc = &refnpstage / &refN ;
	weight= &refstage * perc;
	id = round(&refid);
run;

data work.rsis;
	set work.rsi;
	by id;

* Sum up after initialisation;
	if first.id=1 then SIexp=0;
		SIexp	+ weight;
	if last.id=1 then output;
	keep id SIexp ;
run;

* Save reference in macro variable ;
data _null_;
	set work.rsis;
	call symput('SIexp', SIexp) ;
run;

* Calc eSSI ;
data work.eSSI;
	set work.bsis ;
	eSSI = SIobs / &SIexp ;
run;

/*-----------------------------------------------------------------------------------
	Standardized Case Mix Index (SCI)
-----------------------------------------------------------------------------------*/

* Benchmark objects;
data work.bcm(where=(&benchstage <5));
	set &benchdata;

* Absolute distribution * weighted by relative survival ;
		weight= &benchnpstage * &benchrelsurv;
		id = round(&benchid);
run;

proc sort data=work.bcm; by id; run;

data work.bcmi;
	set work.bcm;
	by id;

* Sum up after initialisation;
	if first.id=1 then cm=0;
		cm	+ weight;
	if last.id=1 then output;
	keep id cm &benchN &benchgroup &benchyear;
run;

data work.bcmi;
	set work.bcmi;
	CMobs = cm / &benchN;
	keep &benchyear id &benchgroup CMobs;
run;

* Reference;
data work.rcm(where=(&refstage<5));
	set &refdata;

* Absolute distribution * weighted by relative survival ;
	weight= &refnpstage * &refrelsurv;
	id = round(&refid);
run;

proc sort data=work.rcm; by id; run;

data work.rcmi;
	set work.rcm;
	by id;

* Sum up after initialisation;
	if first.id=1 then cm=0;
		cm + weight;
	if last.id=1 then output;
	keep id cm &refgroup &refN;
run;

data work.rcmi;
	set work.rcmi;
	CMexp = cm / &refN;
	keep id &refgroup CMexp;
run;

* Save reference in macro variable ;
 data _null_;
	set work.rcmi;
	call symput('CMexp', CMexp) ;
run;

* Calc SCI ;
data work.SCI;
	set work.bcmi;
	by id;
	SCI = CMobs / &CMexp;
run;

/*-----------------------------------------------------------------------------------
	Standardized Work-Up Index (SWI)
-----------------------------------------------------------------------------------*/

* Reference ;
* Save reference in macro variables ;
data work.rwu;
	set &refdata (where=(&refstage <5));

	if &refstage = 0 then call symput('rexp0',&refrelsurv);
	if &refstage = 1 then call symput('rexp1',&refrelsurv);
	if &refstage = 2 then call symput('rexp2',&refrelsurv);
	if &refstage = 3 then call symput('rexp3',&refrelsurv);
	if &refstage = 4 then call symput('rexp4',&refrelsurv);
	id= round(&refid);
run;

proc sort data=work.rwu; by id; run;

* Benchmark objects;
data work.bwu;
	set &benchdata (where=(&benchstage<5));
	id = round(&benchid);

* Division of relative survival rates by stage ;
	if &benchstage= 0 then wi= &benchrelsurv / &rexp0;
	if &benchstage= 1 then wi= &benchrelsurv / &rexp1;
	if &benchstage= 2 then wi= &benchrelsurv / &rexp2;
	if &benchstage= 3 then wi= &benchrelsurv / &rexp3;
	if &benchstage= 4 then wi= &benchrelsurv / &rexp4;
	keep id &benchid &benchgroup wi &benchyear;
run;

proc sort data=work.bwu; by id; run;

* Number of defined stages (cells);
data work.bwa;
	set work.bwu;
	by id;
	i=n(id);
	if first.id=1 then count=0;
		count+i;
	if last.id=1 then output;
	keep id count;
run;

* Sum up after initialisation;
data work.bwi;
	set work.bwu;
	by id;

	if first.id=1 then wii=0;
		wii + wi;
	if last.id=1 then output;
	keep id wii &benchgroup &benchyear ;
run;

data work.bwi;
	merge work.bwi work.bwa;
	by id;
run;

* Calc SWI;
data work.swi;
	set work.bwi;
	swi = wii / count;
	keep id &benchgroup swi;
run;

/*-----------------------------------------------------------------------------------
	Standardized Treament Index (STI)
-----------------------------------------------------------------------------------*/

* Reference;
data work.rti;
	set &RefData (where=(&refstage=6));

	if &refstage = 6 then call symput('rexp6',&refrelsurv);
run;

* Benchmarking objects;
data work.bti;
	set &BenchData (where=(&Benchstage =6));
	id = round(&benchid);

* Division of overall relative survival rate;
	if &benchstage= 6 then ti = &benchrelsurv / &rexp6;
	keep id &benchid &benchgroup ti &Benchyear;
run;

proc sort data=work.bti; by id; run;
proc sort data=work.sci; by id; run;

* Integration of SCI;
data work.sti;
	merge work.bti work.sci(keep= id sci);
	by id;

* Calc STI; 
	sti = ti *(1/sci) ;   
run;

/*-----------------------------------------------------------------------------------
	Overall Performance Evaluation (OPE)
	Relative Overall Performance Index (ROPI)
-----------------------------------------------------------------------------------*/

proc sort data=work.eSSI; by id; run;
proc sort data=work.SCI;  by id; run;
proc sort data=work.SWI;  by id; run;
proc sort data=work.STI;  by id; run;

data &DataOut;
	merge work.eSSI work.SCI work.SWI work.STI;
	by id;
	keep id &benchid &benchgroup eSSI SCI SWI STI OPE ROPI;

	ope= SCI*SWI*STI;
	ropi= (1/eSSI)*SWI*STI;
	format id groupid.;
run;

proc print data=&DataOut;
 var id eSSI SCI SWI STI OPE ROPI &Benchgroup;
run;

/*proc datasets;
	delete 	rsi rsis bsi bsis eSSI 
			bcm bcmi rcm rcmi sci
			rwu bwu bwi SWI
			rti bti STI;
run;quit;*/

%mend;

/*-----------------------------------------------------------------------
	Data
-----------------------------------------------------------------------*/

*Reference: SEER 2003;
data aaaReference;
	input aaaGroup $ aaaYear $ aaaId aaaStage aaaNum aaaTotal aaaRelSurv;
	datalines;
	SEER17	2003	53	0	31		40829	 95.4
	SEER17	2003	53	1	17384	40829	100.0
	SEER17	2003	53	2	15728	40829	 90.3
	SEER17	2003	53	3	2757	40829	 62.6
	SEER17	2003	53	4	1789	40829	 22.8
	SEER17	2003	53	5	3140	40829	 74.4
	SEER17	2003	53	6	40829	40829	 88.9
	;
run;

*Benchmarkobjekte: SEER Registers 1990-2003;
data seerObjects;
	input group $ calyear $ idgroup stage Num Total relsurv;
	datalines;
SEER17	1990	40	0	14		13110	89.6
SEER17	1990	40	1	5099	13110	100.0
SEER17	1990	40	2	4573	13110	83.5
SEER17	1990	40	3	789		13110	54.2
SEER17	1990	40	4	652		13110	22.6
SEER17	1990	40	5	1983	13110	79.2
SEER17	1990	40	6	13110	13110	84.8
SEER17	1991	41	0	10		13576	85.9
SEER17	1991	41	1	5433	13576	99.8
SEER17	1991	41	2	4652	13576	85.3
SEER17	1991	41	3	856		13576	55.5
SEER17	1991	41	4	654		13576	17.6
SEER17	1991	41	5	1971	13576	80.9
SEER17	1991	41	6	13576	13576	85.4
SEER17	1992	42	0	15		18890	99.3
SEER17	1992	42	1	7697	18890	100.0
SEER17	1992	42	2	6526	18890	85.1
SEER17	1992	42	3	1254	18890	55.0
SEER17	1992	42	4	839		18890	15.9
SEER17	1992	42	5	2559	18890	79.9
SEER17	1992	42	6	18890	18890	85.7
SEER17	1993	43	0	18		18752	100.0
SEER17	1993	43	1	7577	18752	99.8
SEER17	1993	43	2	6456	18752	84.5
SEER17	1993	43	3	1216	18752	55.9
SEER17	1993	43	4	854		18752	15.4
SEER17	1993	43	5	2631	18752	81.9
SEER17	1993	43	6	18752	18752	85.4
SEER17	1994	44	0	20		19195	100.0
SEER17	1994	44	1	7705	19195	100.0
SEER17	1994	44	2	6449	19195	85.5
SEER17	1994	44	3	1386	19195	56.5
SEER17	1994	44	4	858		19195	17.2
SEER17	1994	44	5	2777	19195	81.6
SEER17	1994	44	6	19195	19195	85.9
SEER17	1995	45	0	13		19780	100.0
SEER17	1995	45	1	8123	19780	100.0
SEER17	1995	45	2	6645	19780	86.0
SEER17	1995	45	3	1395	19780	58.6
SEER17	1995	45	4	873		19780	19.3
SEER17	1995	45	5	2731	19780	82.2
SEER17	1995	45	6	19780	19780	86.7
SEER17	1996	46	0	19		20150	86.4
SEER17	1996	46	1	8363	20150	100.0
SEER17	1996	46	2	6719	20150	87.5
SEER17	1996	46	3	1352	20150	58.7
SEER17	1996	46	4	888		20150	18.8
SEER17	1996	46	5	2809	20150	79.3
SEER17	1996	46	6	20150	20150	87.1
SEER17	1997	47	0	16		21158	93.4
SEER17	1997	47	1	8988	21158	100.0
SEER17	1997	47	2	7007	21158	88.9
SEER17	1997	47	3	1455	21158	59.3
SEER17	1997	47	4	919		21158	20.0
SEER17	1997	47	5	2773	21158	81.7
SEER17	1997	47	6	21158	21158	88.3
SEER17	1998	48	0	19		21835	85.2
SEER17	1998	48	1	9687	21835	100.0
SEER17	1998	48	2	7956	21835	89.4
SEER17	1998	48	3	1357	21835	59.1
SEER17	1998	48	4	912		21835	23.0
SEER17	1998	48	5	1904	21835	78.5
SEER17	1998	48	6	21835	21835	89.1
SEER17	1999	49	0	19		22164	100.0
SEER17	1999	49	1	9847	22164	100.0
SEER17	1999	49	2	8141	22164	90.1
SEER17	1999	49	3	1390	22164	62.7
SEER17	1999	49	4	930		22164	19.8
SEER17	1999	49	5	1837	22164	79.6
SEER17	1999	49	6	22164	22164	89.6
SEER17	2000	50	0	34		42633	85.3
SEER17	2000	50	1	18265	42633	100.0
SEER17	2000	50	2	15783	42633	89.8
SEER17	2000	50	3	2807	42633	59.5
SEER17	2000	50	4	1918	42633	23.4
SEER17	2000	50	5	3826	42633	79.6
SEER17	2000	50	6	42633	42633	88.9
SEER17	2001	51	0	48		43346	88.9
SEER17	2001	51	1	18967	43346	100.0
SEER17	2001	51	2	16243	43346	90.2
SEER17	2001	51	3	2855	43346	60.3
SEER17	2001	51	4	1898	43346	21.9
SEER17	2001	51	5	3335	43346	77.9
SEER17	2001	51	6	43346	43346	89.1
SEER17	2002	52	0	35		42799	92.8
SEER17	2002	52	1	18618	42799	100.0
SEER17	2002	52	2	16300	42799	90.3
SEER17	2002	52	3	2808	42799	62.1
SEER17	2002	52	4	1914	42799	23.1
SEER17	2002	52	5	3124	42799	75.6
SEER17	2002	52	6	42799	42799	89.2
SEER17	2003	53	0	31		40829	95.4
SEER17	2003	53	1	17384	40829	100.
SEER17	2003	53	2	15728	40829	90.3
SEER17	2003	53	3	2757	40829	62.6
SEER17	2003	53	4	1789	40829	22.8
SEER17	2003	53	5	3140	40829	74.4
SEER17	2003	53	6	40829	40829	88.9
;
run;

%BenchRelSurv(
refdata=work.aaaReference, 			
refgroup=aaaGroup, 			
refyear=aaaYear,
refid=aaaId,	
refstage=aaaStage, 			
refnpstage=aaaNum, 			
refN=aaaTotal, 				
refrelsurv=aaaRelSurv, 	
benchdata=seerObjects,			
benchgroup=Group, 			
benchyear=calYear,
benchid=idgroup,	
benchstage=stage,      		
benchnpstage=Num, 			
benchN=Total, 				
benchrelsurv=Relsurv,
DataOut=LongitudinalSeer	
);

*Benchmarkobjekte: Norway 1969-73: 1999-03 ;
data norObjects;
	input group $ calyear $ idgroup stage Num Total relsurv;
	datalines;
Norway	1969-73	21	1	617		1278	 84.7  
Norway	1969-73	21	2	408		1278	 55.2  
Norway	1969-73	21	3	87		1278	 38.9  
Norway	1969-73	21	4	113		1278	 11.8  
Norway	1969-73	21	5	53		1278	0
Norway	1969-73	21	6	1278	1278	 65.2  
Norway	1974-78	26	1	790		1505	 85.0  
Norway	1974-78	26	2	433		1505	 58.7  
Norway	1974-78	26	3	120		1505	 47.6  
Norway	1974-78	26	4	119		1505	 14.6  
Norway	1974-78	26	5	42		1505	0
Norway	1974-78	26	6	1505	1505	 68.4  
Norway	1979-83	31	1	902		1635	 86.4  
Norway	1979-83	31	2	476		1635	 62.1  
Norway	1979-83	31	3	88		1635	 51.6  
Norway	1979-83	31	4	106		1635	 14.0  
Norway	1979-83	31	5	63		1635	0
Norway	1979-83	31	6	1635	1635	 72.0  
Norway	1984-88	36	1	883		1798	 86.8  
Norway	1984-88	36	2	621		1798	 67.2  
Norway	1984-88	36	3	128		1798	 48.7  
Norway	1984-88	36	4	121		1798	 14.5  
Norway	1984-88	36	5	46		1798	0
Norway	1984-88	36	6	1798	1798	 73.7  
Norway	1989-93	41	1	938		1938	 88.1  
Norway	1989-93	41	2	712		1938	 73.2  
Norway	1989-93	41	3	108		1938	 54.5  
Norway	1989-93	41	4	137		1938	 17.9  
Norway	1989-93	41	5	43		1938	0
Norway	1989-93	41	6	1938	1938	 75.3  
Norway	1994-98	46	1	1220	2279	 89.9  
Norway	1994-98	46	2	824		2279	 76.2  
Norway	1994-98	46	3	87		2279	 59.2  
Norway	1994-98	46	4	128		2279	 17.7  
Norway	1994-98	46	5	21		2279	0
Norway	1994-98	46	6	2279	2279	 78.4  
Norway	1999-03	51	1	1339	2610	 93.3  
Norway	1999-03	51	2	1033	2610	 81.8  
Norway	1999-03	51	3	90		2610	 65.0  
Norway	1999-03	51	4	133		2610	 17.3  
Norway	1999-03	51	5	15		2610	0
Norway	1999-03	51	6	2610	2610	 84.4  
;
run;

%BenchRelSurv(
refdata=work.aaaReference, 			
refgroup=aaaGroup, 			
refyear=aaaYear,
refid=aaaId,	
refstage=aaaStage, 			
refnpstage=aaaNum, 			
refN=aaaTotal, 				
refrelsurv=aaaRelSurv, 	
benchdata=norObjects,			
benchgroup=Group, 			
benchyear=calYear,
benchid=idgroup,	
benchstage=stage,      		
benchnpstage=Num, 			
benchN=Total, 				
benchrelsurv=Relsurv,
DataOut=LongitudinalNor	
);

proc sort data=work.LongitudinalSeer; by idgroup; run;
proc sort data=work.LongitudinalNor;  by idgroup; run;

data work.Longitudinal;
	set LongitudinalSeer LongitudinalNor;
run;

ods tagsets.excelxp file= "%sysfunc(pathname(relsurv))\Longitudinal.xls";
proc print data=work.Longitudinal;
	var id idgroup eSSI sci swi sti ope ropi group;
run;
ods tagsets.excelxp close;

*Graph;
%macro BenchRelSurvPlot(DataIn=,
Libname=,
Index=,
Title=,
Id=,
BenchGroup=,
ReferenceObject=,
CrossSectional=
);

%if &CrossSectional=Yes %then %do;
	goptions reset=all;
	ods html path="%sysfunc(pathname(&Libname))"
		gpath="%sysfunc(pathname(&Libname))"
		image_dpi = 300
		file="&Index..htm"
		style=statistical;

	ods rtf file="%sysfunc(pathname(&Libname))\&Index..rtf";
	ods listing close;
	ods graphics on /imagefmt=png imagename = "&Index.";

	proc sgplot data=&DataIn;
		format &Id groupid.;
		dot &Id / response=&Index name="series1";
		refline 1 /axis=X TRANSPARENCY=0.25 LINEATTRS=(THICKNESS=2) 
			legendlabel="Reference object: &ReferenceObject"
			name="ref1";
		xaxis discreteorder=data display=all label='Benchmark object';
		yaxis label='&Title';

		keylegend "series1" "ref1" / location=outside position=bottom; 
	run;
	ods graphics off;
	ods rtf close;
	ods html close;
%end;
%if &CrossSectional=No %then %do;
	goptions reset=all;
	ods html path="%sysfunc(pathname(&Libname))"
		gpath="%sysfunc(pathname(&Libname))"
		image_dpi = 300
		file="&Index..htm"
		style=statistical;

	ods rtf file="%sysfunc(pathname(&Libname))\&Index..rtf";
	ods listing close;
	ods graphics on /imagefmt=png imagename = "&Index.";

	proc sgplot data=&DataIn;
		format &Id groupid.;
		series Y=&Index X=&Id /group=&BenchGroup  markers name="series1";
		refline 1 /axis=Y TRANSPARENCY=0.25 LINEATTRS=(THICKNESS=2) 
			legendlabel="Reference object: &ReferenceObject"
			name="ref1";
		xaxis discreteorder=data display=all
		label='Benchmark object';
		yaxis label='&Title';

		keylegend "series1" "ref1" / location=outside position=bottom; 
	run;
	ods graphics off;
	ods rtf close;
	ods html close;
%end;
%mend;

*Extended Standardized Screening Index;
%BenchRelSurvPlot(
DataIn=Longitudinal,
Libname=relsurv,
Index=eSSI,
Title=Extended Standardized Screening Index,
Id=idgroup,
BenchGroup=group,
ReferenceObject=SEER17 (2003),
CrossSectional=No
);

*Standardized Case-Mix Index;
%BenchRelSurvPlot(
DataIn=Longitudinal,
Libname=relsurv,
Index=SCI,
Title=Standardized Case-Mix Index,
Id=idgroup,
BenchGroup=group,
ReferenceObject=SEER17 (2003),
CrossSectional=No
);

*Standardized Work-Up Index;
%BenchRelSurvPlot(
DataIn=Longitudinal,
Libname=relsurv,
Index=SWI,
Title=Standardized Work-Up Index,
Id=idgroup,
BenchGroup=group,
ReferenceObject=SEER17 (2003),
CrossSectional=No
);

*Standardized Treatment Index;
%BenchRelSurvPlot(
DataIn=Longitudinal,
Libname=relsurv,
Index=STI,
Title=Standardized Treatment Index,
Id=idgroup,
BenchGroup=group,
ReferenceObject=SEER17 (2003),
CrossSectional=No
);

*Overall Performance Evaluation;
%BenchRelSurvPlot(
DataIn=Longitudinal,
Libname=relsurv,
Index=OPE,
Title=Overall Performance Evaluation,
Id=idgroup,
BenchGroup=group,
ReferenceObject=SEER17 (2003),
CrossSectional=No
);

*Overall Performance Index;
%BenchRelSurvPlot(
DataIn=Longitudinal,
Libname=relsurv,
Index=ropi,
Title=Relative Overall Performance Index,
Id=idgroup,
BenchGroup=group,
ReferenceObject=SEER17 (2003),
CrossSectional=No
);
